# Supplementary material for: Gut Microbiota and Metabolites Mediate Health Benefits of Oat and Oat Bran Consumption in IBD Mice
Source: Nutrients. 2024 Dec 18;16(24):4365. doi: 10.3390/nu16244365 (PMC11676952; doi:10.3390/nu16244365)
Supplement: Supplementary file 1 [file nutrients-16-04365-s001.zip]

Archive with 1 entries (1 files):
- nutrients-3355610-supplementary.pdf
